# Supplementary material for: Dramatic shift in the epidemiology of peptic ulcer in Japan: the impact of Helicobacter pylori eradication therapy
Source: Epidemiol Infect. 2021 Dec 6;150:e4. doi: 10.1017/S095026882100265X (PMC8753483; doi:10.1017/S095026882100265X)
Supplement: Supplementary file 1 [file hygsup.zip]

Archive with 3 entries (3 files):
- S095026882100265xsup001.docx
- S095026882100265xsup002.docx
- S095026882100265xsup003.docx
